# Supplementary material for: Not All Levels of Social Re-Inclusion Allow for Recovery from Negative Outcomes of Social Exclusion: The Moderating Role of Self-Esteem
Source: Behav Sci (Basel). 2024 Jan 25;14(2):88. doi: 10.3390/bs14020088 (PMC10886270; doi:10.3390/bs14020088)
Supplement: Supplementary file 1 [file behavsci-14-00088-s001.zip]

Archive with 1 entries (1 files):
- behavsci-2774223-supplementary.xlsx
