# Supplementary material for: Not All Levels of Social Re-Inclusion Allow for Recovery from Negative Outcomes of Social Exclusion: The Moderating Role of Self-Esteem
Source: Behav Sci (Basel). 2024 Jan 25;14(2):88. doi: 10.3390/bs14020088 (PMC10886270; doi:10.3390/bs14020088)
Supplement: Supplementary file 1 [file behavsci-14-00088-s001.zip › behavsci-2774223-supplementary.xlsx]

## Sheet: supplementary analyses
1. Analyses of covariance (ANCOVA) were conducted on mid-test items of affect with the experimental condition (inclusion vs. exclusion) as a between-subjects variable and pre-test items of affect as a covariate variable.
	1. interested	2. distressed	3.excited	4.upset	5. strong	6.guilty	7. scared	8. hostile	9. enthusiastic	10.proud	11. irritable	12. alert	13. ashamed	14. inspired	15. nervous	16. determined	17. attentive	18.jittery	19. active	20.afraid
F	2.789	5.327	0.471	1.357	1.27	0.788	2.185	7.844	0.374	0.035	11.917	0.68	0.093	1.102	0.548	3.075	2.376	2.775	1.076	1.829
p	0.097	0.022	0.494	0.246	0.262	0.376	0.141	0.006	0.542	0.852	0.001	0.411	0.761	0.295	0.46	0.082	0.125	0.098	0.301	0.178
MD	-0.296	0.401	-0.103	0.184	-0.183	0.121	0.191	0.434	-0.104	0.029	0.484	0.16	-0.043	-0.181	0.136	-0.316	-0.274	0.249	-0.176	0.174
2.Two-way mixed rmANOVA analyses were conducted on items of affect with test-time (mid- vs. post-test) as a within-subjects variable and re-inclusion level (token re-inclusion, replica re-inclusion, moderate re-inclusion, and high re-inclusion) as a between-subjects variable.
LSD		1. interested		2. distressed		3.excited		4.upset		5. strong		6.guilty		7. scared		8. hostile		9. enthusiastic		10.proud		11. irritable		12. alert		13. ashamed		14. inspired		15. nervous		16. determined		17. attentive		18.jittery		19. active		20.afraid
(I) group	(J) group	MD(I-J)	p	MD(I-J)	p	MD(I-J)	p	MD(I-J)	p	MD(I-J)	p	MD(I-J)	p	MD(I-J)	p	MD(I-J)	p	MD(I-J)	p	MD(I-J)	p	MD(I-J)	p	MD(I-J)	p	MD(I-J)	p	MD(I-J)	p	MD(I-J)	p	MD(I-J)	p	MD(I-J)	p	MD(I-J)	p	MD(I-J)	p	MD(I-J)	p
token	replica	0.03	0.898	-0.1	0.631	-0.19	0.331	-0.13	0.467	-0.31	0.165	-0.4	0.021	-0.08	0.617	-0.02	0.899	-0.3	0.211	-0.36	0.122	-0.09	0.661	-0.07	0.769	-0.26	0.262	-0.32	0.198	-0.06	0.78	-0.27	0.25	-0.01	0.956	0.11	0.54	-0.18	0.445	-0.22	0.181
	moderately	-0.19	0.404	0.3	0.161	-0.32	0.12	0.11	0.551	-0.44	0.05	-0.11	0.509	-0.06	0.717	0.14	0.443	-0.53	0.03	-0.68	0.005	0.13	0.501	0.17	0.457	-0.04	0.881	-0.73	0.005	0.02	0.931	-0.36	0.133	-0.18	0.405	0.27	0.152	-0.44	0.067	-0.04	0.825
	highly	0.05	0.842	0.28	0.178	-0.3	0.144	0.04	0.821	-0.17	0.439	-0.24	0.172	-0.05	0.778	0.06	0.759	-0.06	0.797	-0.22	0.356	-0.05	0.816	0.22	0.333	0.11	0.652	-0.08	0.756	0.4	0.079	0.03	0.893	0.18	0.377	0.05	0.801	-0.03	0.898	-0.02	0.895
replica	token	-0.03	0.898	0.1	0.631	0.19	0.331	0.13	0.467	0.31	0.165	0.4	0.021	0.08	0.617	0.02	0.899	0.3	0.211	0.36	0.122	0.09	0.661	0.07	0.769	0.26	0.262	0.32	0.198	0.06	0.78	0.27	0.25	0.01	0.956	-0.11	0.54	0.18	0.445	0.22	0.181
	moderately	-0.22	0.347	0.4	0.068	-0.12	0.553	0.24	0.198	-0.14	0.552	0.28	0.113	0.02	0.9	0.17	0.384	-0.23	0.347	-0.32	0.192	0.22	0.281	0.24	0.313	0.23	0.351	-0.41	0.119	0.08	0.724	-0.09	0.714	-0.16	0.446	0.16	0.414	-0.26	0.286	0.18	0.284
	highly	0.02	0.944	0.38	0.075	-0.1	0.623	0.18	0.354	0.13	0.553	0.16	0.359	0.04	0.835	0.08	0.673	0.24	0.336	0.15	0.547	0.04	0.844	0.29	0.219	0.37	0.127	0.24	0.344	0.47	0.047	0.3	0.213	0.2	0.359	-0.07	0.732	0.15	0.538	0.2	0.242
moderately	token	0.19	0.404	-0.3	0.161	0.32	0.12	-0.11	0.551	0.44	0.05	0.11	0.509	0.06	0.717	-0.14	0.443	0.53	0.03	0.68	0.005	-0.13	0.501	-0.17	0.457	0.04	0.881	0.73	0.005	-0.02	0.931	0.36	0.133	0.18	0.405	-0.27	0.152	0.44	0.067	0.04	0.825
	replica	0.22	0.347	-0.4	0.068	0.12	0.553	-0.24	0.198	0.14	0.552	-0.28	0.113	-0.02	0.9	-0.17	0.384	0.23	0.347	0.32	0.192	-0.22	0.281	-0.24	0.313	-0.23	0.351	0.41	0.119	-0.08	0.724	0.09	0.714	0.16	0.446	-0.16	0.414	0.26	0.286	-0.18	0.284
	highly	0.24	0.317	-0.01	0.948	0.02	0.917	-0.07	0.72	0.27	0.241	-0.12	0.499	0.01	0.937	-0.09	0.651	0.47	0.061	0.46	0.06	-0.18	0.38	0.05	0.827	0.14	0.563	0.65	0.014	0.38	0.108	0.39	0.113	0.36	0.099	-0.22	0.255	0.41	0.097	0.01	0.93
highly	token	-0.05	0.842	-0.28	0.178	0.3	0.144	-0.04	0.821	0.17	0.439	0.24	0.172	0.05	0.778	-0.06	0.759	0.06	0.797	0.22	0.356	0.05	0.816	-0.22	0.333	-0.11	0.652	0.08	0.756	-0.4	0.079	-0.03	0.893	-0.18	0.377	-0.05	0.801	0.03	0.898	0.02	0.895
	replica	-0.02	0.944	-0.38	0.075	0.1	0.623	-0.18	0.354	-0.13	0.553	-0.16	0.359	-0.04	0.835	-0.08	0.673	-0.24	0.336	-0.15	0.547	-0.04	0.844	-0.29	0.219	-0.37	0.127	-0.24	0.344	-0.47	0.047	-0.3	0.213	-0.2	0.359	0.07	0.732	-0.15	0.538	-0.2	0.242
	moderately	-0.24	0.317	0.01	0.948	-0.02	0.917	0.07	0.72	-0.27	0.241	0.12	0.499	-0.01	0.937	0.09	0.651	-0.47	0.061	-0.46	0.06	0.18	0.38	-0.05	0.827	-0.14	0.563	-0.65	0.014	-0.38	0.108	-0.39	0.113	-0.36	0.099	0.22	0.255	-0.41	0.097	-0.01	0.93
3.Two-way mixed rmANOVA analyses were conducted on person perception with test-time (mid- vs. post-test) as a within-subjects variable and re-inclusion level (token re-inclusion, replica re-inclusion, moderate re-inclusion, and high re-inclusion) as a between-subjects variable.
LSD		friendliness		hostility
(I) group	(J) group	MD(I-J)	p	MD(I-J)	p
token	replica	-1.19	0.002	0.61	0.098
	moderately	-1.44	0	1.1	0.004
	highly	-0.63	0.098	0.54	0.149
replica	token	1.19	0.002	-0.61	0.098
	moderately	-0.25	0.513	0.49	0.198
	highly	0.56	0.143	-0.07	0.853
moderately	token	1.44	0	-1.1	0.004
	replica	0.25	0.513	-0.49	0.198
	highly	0.81	0.039	-0.56	0.148
highly	token	0.63	0.098	-0.54	0.149
	replica	-0.56	0.143	0.07	0.853
	moderately	-0.81	0.039	0.56	0.148
